# Supplementary material for: Multivalent Inactivated Vaccine Protects Chickens from Distinct Clades of Highly Pathogenic Avian Influenza Subtypes H5N1 and H5N8
Source: Vaccines (Basel). 2025 Feb 19;13(2):204. doi: 10.3390/vaccines13020204 (PMC11860572; doi:10.3390/vaccines13020204)
Supplement: Supplementary file 1 [file vaccines-13-00204-s001.zip]

Archive with 1 entries (1 files):
- vaccines-3433075-supplementary.pdf
